# Supplementary material for: Breaking a dative bond with mechanical forces
Source: Nat Commun. 2021 Sep 24;12:5635. doi: 10.1038/s41467-021-25932-6 (PMC8463581; doi:10.1038/s41467-021-25932-6)
Supplement: Supplementary file 3 — Dataset 1 [file 41467_2021_25932_MOESM3_ESM.xlsx]

## Sheet: SD 1
	x	y	z
Cu	-3.822	0.004	6.515
C	-3.98	-0.23	4.682
O	-3.653	0.16	3.652
O	-0.003	0.005	1.102
C	-0.012	0.059	-0.054
Fe	0.001	0.052	-1.758
N	1.341	1.417	-1.964
N	3.337	0.066	-1.99
N	-1.362	1.417	-1.973
N	-3.287	0.012	-2.138
N	-0.034	3.401	-1.827
N	-1.333	-1.326	-1.972
N	0.042	-3.265	-1.688
N	1.387	-1.308	-1.852
C	3.966	-5.162	-1.969
C	2.641	-4.748	-1.844
C	4.98	-4.172	-2.061
C	3.44	-2.391	-1.976
C	4.793	-2.77	-2.072
C	4.749	2.79	-1.809
C	5.031	4.138	-1.683
C	2.749	-1.102	-1.967
C	-1.184	2.775	-1.896
C	-2.768	4.833	-1.894
C	2.693	1.206	-1.969
C	-5.102	4.085	-2.009
C	3.39	2.472	-1.884
C	-4.839	2.696	-2.026
C	-3.454	2.435	-1.981
C	-2.712	1.182	-2.022
C	4.02	5.118	-1.681
C	-2.678	-1.146	-2.129
C	2.645	4.842	-1.767
C	-3.349	-2.443	-2.118
C	2.38	3.466	-1.826
C	-4.681	-2.823	-2.158
C	1.117	2.773	-1.863
C	-5.021	-4.153	-2.014
C	-3.99	-5.089	-1.843
C	-2.635	-4.743	-1.833
C	-2.338	-3.395	-1.923
C	-1.101	-2.658	-1.832
C	-2.467	3.452	-1.908
C	1.187	-2.644	-1.758
C	-4.126	5.154	-1.965
C	2.433	-3.365	-1.832
H	4.205	-6.261	-1.985
H	1.83	-5.471	-1.825
H	5.953	-4.524	-2.143
H	5.628	-1.993	-2.143
H	5.628	2.145	-1.826
H	6.104	4.366	-1.667
H	-1.991	5.628	-1.826
H	-6.11	4.366	-2.141
H	-5.627	1.836	-2.141
H	4.363	6.111	-1.666
H	1.834	5.628	-1.825
H	-5.474	-2.144	-2.302
H	-6.103	-4.367	-2.141
H	-4.208	-6.111	-1.825
H	-1.831	-5.473	-1.824
H	-4.366	6.261	-1.984
