# Supplementary material for: Breaking a dative bond with mechanical forces
Source: Nat Commun. 2021 Sep 24;12:5635. doi: 10.1038/s41467-021-25932-6 (PMC8463581; doi:10.1038/s41467-021-25932-6)
Supplement: Supplementary file 4 — Dataset 2 [file 41467_2021_25932_MOESM4_ESM.xlsx]

## Sheet: SD 2
	x	y	z
Cu	-3.18	0.001	6.509
C	-3.345	-0.228	4.681
O	-3.017	0.16	3.652
O	-0.002	0.005	1.103
C	-0.013	0.06	-0.052
Fe	0.002	0.053	-1.758
N	1.341	1.417	-1.965
N	3.337	0.066	-1.991
N	-1.363	1.418	-1.974
N	-3.288	0.011	-2.139
N	-0.034	3.402	-1.827
N	-1.332	-1.325	-1.971
N	0.042	-3.266	-1.687
N	1.388	-1.306	-1.851
C	3.966	-5.163	-1.97
C	2.64	-4.746	-1.844
C	4.979	-4.172	-2.06
C	3.439	-2.391	-1.975
C	4.794	-2.771	-2.072
C	4.749	2.789	-1.81
C	5.03	4.139	-1.682
C	2.75	-1.101	-1.967
C	-1.185	2.774	-1.896
C	-2.767	4.832	-1.893
C	2.694	1.207	-1.968
C	-5.102	4.084	-2.008
C	3.391	2.471	-1.883
C	-4.838	2.697	-2.026
C	-3.455	2.434	-1.982
C	-2.711	1.183	-2.021
C	4.02	5.117	-1.682
C	-2.678	-1.146	-2.13
C	2.645	4.843	-1.766
C	-3.348	-2.444	-2.117
C	2.38	3.466	-1.827
C	-4.682	-2.824	-2.159
C	1.118	2.772	-1.862
C	-5.021	-4.152	-2.015
C	-3.99	-5.089	-1.842
C	-2.636	-4.744	-1.834
C	-2.339	-3.394	-1.924
C	-1.102	-2.659	-1.833
C	-2.468	3.453	-1.907
C	1.186	-2.644	-1.758
C	-4.127	5.153	-1.966
C	2.431	-3.365	-1.831
H	4.205	-6.261	-1.984
H	1.83	-5.471	-1.825
H	5.953	-4.524	-2.143
H	5.628	-1.993	-2.143
H	5.628	2.145	-1.826
H	6.104	4.367	-1.666
H	-1.991	5.628	-1.826
H	-6.11	4.366	-2.142
H	-5.627	1.836	-2.141
H	4.364	6.111	-1.666
H	1.834	5.628	-1.824
H	-5.474	-2.144	-2.301
H	-6.103	-4.366	-2.141
H	-4.208	-6.111	-1.825
H	-1.831	-5.473	-1.825
H	-4.366	6.261	-1.984
