# Supplementary material for: Breaking a dative bond with mechanical forces
Source: Nat Commun. 2021 Sep 24;12:5635. doi: 10.1038/s41467-021-25932-6 (PMC8463581; doi:10.1038/s41467-021-25932-6)
Supplement: Supplementary file 5 — Dataset 3 [file 41467_2021_25932_MOESM5_ESM.xlsx]

## Sheet: SD 3
	x	y	z
Cu	-2.545	0.003	6.508
C	-2.709	-0.227	4.681
O	-2.382	0.16	3.651
O	-0.007	0.004	1.103
C	-0.014	0.061	-0.052
Fe	0.002	0.053	-1.758
N	1.341	1.417	-1.964
N	3.338	0.067	-1.991
N	-1.363	1.418	-1.974
N	-3.287	0.012	-2.139
N	-0.034	3.401	-1.827
N	-1.332	-1.325	-1.971
N	0.041	-3.266	-1.687
N	1.387	-1.306	-1.851
C	3.965	-5.162	-1.97
C	2.64	-4.747	-1.844
C	4.979	-4.172	-2.06
C	3.439	-2.391	-1.975
C	4.793	-2.771	-2.072
C	4.749	2.79	-1.81
C	5.03	4.138	-1.682
C	2.75	-1.101	-1.967
C	-1.185	2.775	-1.896
C	-2.768	4.833	-1.893
C	2.694	1.206	-1.969
C	-5.102	4.084	-2.008
C	3.39	2.472	-1.883
C	-4.838	2.697	-2.026
C	-3.455	2.434	-1.981
C	-2.712	1.182	-2.021
C	4.02	5.118	-1.682
C	-2.678	-1.146	-2.129
C	2.645	4.842	-1.766
C	-3.349	-2.444	-2.117
C	2.38	3.466	-1.827
C	-4.681	-2.824	-2.159
C	1.117	2.773	-1.862
C	-5.021	-4.153	-2.015
C	-3.99	-5.089	-1.842
C	-2.636	-4.744	-1.834
C	-2.339	-3.396	-1.924
C	-1.102	-2.658	-1.832
C	-2.468	3.452	-1.907
C	1.186	-2.643	-1.758
C	-4.127	5.153	-1.966
C	2.431	-3.364	-1.831
H	4.205	-6.261	-1.984
H	1.83	-5.471	-1.825
H	5.953	-4.524	-2.143
H	5.628	-1.993	-2.143
H	5.628	2.145	-1.826
H	6.104	4.367	-1.666
H	-1.991	5.628	-1.826
H	-6.11	4.366	-2.142
H	-5.627	1.836	-2.141
H	4.363	6.111	-1.666
H	1.833	5.628	-1.824
H	-5.474	-2.144	-2.302
H	-6.103	-4.366	-2.141
H	-4.208	-6.111	-1.825
H	-1.831	-5.473	-1.824
H	-4.366	6.26	-1.984
