# Supplementary material for: Breaking a dative bond with mechanical forces
Source: Nat Commun. 2021 Sep 24;12:5635. doi: 10.1038/s41467-021-25932-6 (PMC8463581; doi:10.1038/s41467-021-25932-6)
Supplement: Supplementary file 7 — Dataset 5 [file 41467_2021_25932_MOESM7_ESM.xlsx]

## Sheet: SD 5
	x	y	z
Cu	-1.273	0.003	6.508
C	-1.438	-0.224	4.68
O	-1.113	0.16	3.652
O	-0.161	0.003	1.105
C	-0.086	0.054	-0.047
Fe	-0.001	0.054	-1.756
N	1.341	1.417	-1.964
N	3.338	0.067	-1.991
N	-1.364	1.418	-1.975
N	-3.288	0.011	-2.139
N	-0.035	3.401	-1.827
N	-1.334	-1.326	-1.972
N	0.04	-3.264	-1.685
N	1.387	-1.304	-1.849
C	3.965	-5.163	-1.97
C	2.639	-4.746	-1.845
C	4.978	-4.173	-2.06
C	3.438	-2.391	-1.975
C	4.793	-2.771	-2.072
C	4.749	2.79	-1.81
C	5.03	4.138	-1.683
C	2.75	-1.1	-1.967
C	-1.185	2.775	-1.896
C	-2.769	4.833	-1.893
C	2.693	1.207	-1.969
C	-5.103	4.084	-2.009
C	3.39	2.472	-1.883
C	-4.839	2.696	-2.027
C	-3.455	2.434	-1.982
C	-2.713	1.182	-2.021
C	4.02	5.118	-1.683
C	-2.679	-1.147	-2.13
C	2.645	4.843	-1.766
C	-3.349	-2.444	-2.118
C	2.38	3.466	-1.827
C	-4.682	-2.824	-2.16
C	1.117	2.772	-1.862
C	-5.021	-4.154	-2.017
C	-3.992	-5.09	-1.843
C	-2.637	-4.744	-1.834
C	-2.34	-3.396	-1.925
C	-1.104	-2.658	-1.832
C	-2.469	3.453	-1.907
C	1.185	-2.642	-1.757
C	-4.128	5.153	-1.966
C	2.43	-3.364	-1.831
H	4.205	-6.261	-1.984
H	1.83	-5.471	-1.825
H	5.953	-4.524	-2.143
H	5.627	-1.993	-2.142
H	5.628	2.145	-1.826
H	6.104	4.367	-1.666
H	-1.991	5.629	-1.827
H	-6.11	4.366	-2.142
H	-5.627	1.836	-2.141
H	4.363	6.111	-1.667
H	1.833	5.628	-1.824
H	-5.474	-2.144	-2.301
H	-6.104	-4.366	-2.141
H	-4.208	-6.111	-1.825
H	-1.831	-5.473	-1.825
H	-4.366	6.26	-1.984
