# Supplementary material for: Breaking a dative bond with mechanical forces
Source: Nat Commun. 2021 Sep 24;12:5635. doi: 10.1038/s41467-021-25932-6 (PMC8463581; doi:10.1038/s41467-021-25932-6)
Supplement: Supplementary file 8 — Dataset 6 [file 41467_2021_25932_MOESM8_ESM.xlsx]

## Sheet: SD 6
	x	y	z
Cu	-0.639	0.003	6.508
C	-0.805	-0.224	4.683
O	-0.478	0.161	3.654
O	-0.156	0.003	1.104
C	-0.091	0.048	-0.047
Fe	-0.002	0.052	-1.752
N	1.34	1.416	-1.963
N	3.338	0.067	-1.991
N	-1.364	1.419	-1.974
N	-3.289	0.012	-2.139
N	-0.035	3.401	-1.827
N	-1.335	-1.326	-1.972
N	0.039	-3.264	-1.685
N	1.385	-1.303	-1.848
C	3.964	-5.162	-1.971
C	2.638	-4.746	-1.845
C	4.978	-4.173	-2.06
C	3.437	-2.39	-1.975
C	4.792	-2.771	-2.072
C	4.749	2.79	-1.81
C	5.03	4.138	-1.683
C	2.749	-1.1	-1.967
C	-1.186	2.775	-1.896
C	-2.769	4.833	-1.893
C	2.693	1.207	-1.969
C	-5.103	4.084	-2.009
C	3.39	2.472	-1.884
C	-4.839	2.697	-2.027
C	-3.456	2.434	-1.982
C	-2.713	1.183	-2.022
C	4.019	5.118	-1.683
C	-2.68	-1.147	-2.13
C	2.644	4.843	-1.767
C	-3.35	-2.444	-2.118
C	2.379	3.466	-1.827
C	-4.682	-2.824	-2.161
C	1.117	2.773	-1.862
C	-5.022	-4.154	-2.018
C	-3.993	-5.09	-1.843
C	-2.637	-4.744	-1.835
C	-2.341	-3.396	-1.926
C	-1.105	-2.658	-1.832
C	-2.469	3.453	-1.907
C	1.184	-2.641	-1.757
C	-4.129	5.153	-1.966
C	2.429	-3.364	-1.832
H	4.205	-6.261	-1.984
H	1.83	-5.471	-1.825
H	5.953	-4.524	-2.143
H	5.628	-1.993	-2.143
H	5.628	2.145	-1.826
H	6.105	4.367	-1.666
H	-1.991	5.628	-1.826
H	-6.11	4.366	-2.142
H	-5.627	1.836	-2.141
H	4.363	6.111	-1.666
H	1.834	5.628	-1.824
H	-5.474	-2.144	-2.302
H	-6.103	-4.366	-2.141
H	-4.208	-6.111	-1.825
H	-1.831	-5.473	-1.825
H	-4.366	6.261	-1.984
